# Supplementary material for: Uncovering the Hidden Burden of Pharmaceutical Poisoning in High-Income and Low-Middle-Income Countries: A Scoping Review
Source: Pharmacy (Basel). 2023 Nov 24;11(6):184. doi: 10.3390/pharmacy11060184 (PMC10747954; doi:10.3390/pharmacy11060184)
Supplement: Supplementary file 1 [file pharmacy-11-00184-s001.zip]

Archive with 1 entries (1 files):
- pharmacy-2626247-supplementary.pdf
